# Supplementary material for: Endogenous Purification of NR4A2 (Nurr1) Identified Poly(ADP-Ribose) Polymerase 1 as a Prime Coregulator in Human Adrenocortical H295R Cells
Source: Int J Mol Sci. 2018 May 8;19(5):1406. doi: 10.3390/ijms19051406 (PMC5983848; doi:10.3390/ijms19051406)
Supplement: Supplementary file 1 [file ijms-19-01406-s001.zip]

Archive with 2 entries (2 files):
- Table S1.xlsx
- Supplementary materials.pdf
